# Supplementary material for: Structural basis for transport and inhibition of nucleotide sugar transport in pathogenic fungi
Source: Nat Commun. 2026 May 2;17:5954. doi: 10.1038/s41467-026-72729-6 (PMC13342644; doi:10.1038/s41467-026-72729-6)
Supplement: Supplementary file 4 — Source Data [file 41467_2026_72729_MOESM4_ESM.xlsx]

## Sheet: Fig 1a
No NB	No GDP-M (inside)	NB1	NB2	NB3	NB4
100	8.6	79.6	22.4	11.3	6.9
105	9.3	78.9	17.6	10	3.4
98.4	7.5	80.2	19.4	10.6	8.5
106.5	10.7	75.4	20.1	9.3	5.4

## Sheet: Fig 1b
Conc. (nM)	NB3			NB4
1000	1	1.12	0.987	1	1.12	1.34
200	1.23796	1.132	1.021	1.47522	0.975	1.02
100
40	1.48238	1.21	1.621	1.52261	1.32	1.103
8	1.09441	0.985	1.098	0.651594	0.6102	0.542
1.6	0.4258	0.4032	0.4032	0.171033	0.215	0.184
0.32	0.266731	0.2142	0.214	0.134991	0.14	0.132
0.064	0.327514	0.152	0.185	0.0789254	0.152	0.11
0.0128	0.054	0.102	0.095	0.163024	0.084	0.124
0	0	0	0	0	0	0

## Sheet: Fig 2f
	(Ca/no NB)		(Ca/no NB) + HyB		(Ca/NB3)		(Ca/NB3) +HyB		(Ca/NB4)		(Ca/NB4) +HyB
0	0.415	0.39	0.3885	0.39	0.38	0.39	0.39	0.43	0.415	0.39	0.445	0.38
3	0.47	0.41	0.3825	0.41	0.405	0.405	0.405	0.46	0.475	0.4	0.475	0.325
6	0.486	0.41	0.4325	0.41	0.545	0.595	0.445	0.495	0.505	0.6	0.485	0.34
10	0.78	0.73	0.7645	0.59	0.695	0.99	0.6	0.525	0.7	0.74	0.515	0.345
24	1.685	1.55	1.85	1.75	1.715	1.66	0.975	0.675	1.54	1.325	0.925	0.48
30	1.71	1.64	1.925	1.82	1.81	1.74	1.075	0.775	1.61	1.37	0.945	0.495

## Sheet: Fig 4d
time, sec	GMP			GDP-M
0	0	0	0	0	0	0
10	21	20	28	40	38	41.3
20	42	35	40	60	64	65.3
30	61	55	60	84	93.1	90.4
60	88.4	95	85	170	182	187

## Sheet: Fig 4e
	WT GDP-M		WT GMP		WT GDP-F
0	100	99	100	98.4	100	98
0.5	97.5	95	99.9
1	97.5		98.7	95.4
2.5	82	78	73.4	74.5
5	70.65	71.2	69.5	68.5	98	99
7.8125
10	58.6	65.4	62.5	67.5	94	92
12.5
25	40.6	32.5	38.1	35.2	85	80
31.25
50	30.5	29.5	28.5	30.1	64	64
62.5
100					55	55
125	10.5	8.5	12.5	15.2
200					35	38
250	10.5	3.4	8	7.5
400					27	27
1000	2.4	1.5	2.4	1.5	9	10
2000						8

## Sheet: Fig 4f
	GMP			GDP-M			GDP-F
WT	14	11.5	12	12	14.4	11	108.7	100.3	112.4
R229A	18	21	15	42	55	49	78	73	81
K356R	17.5	15	11	24	25	23	96	90	91

## Sheet: ED Fig 1c
	NB1			NB2			NB3			NB4
C. albicans	0.43131	0.4124	0.387	0.281013	0.3012	0.245	0.11264	0.124	0.142	0.254	0.287	0.298
C. auris	0.0201	0.012	-0.012	-0.01899	0.012	0.021	-0.009	0.001	0.012	-0.01399	0.004	-0.0342

## Sheet: ED fig 1d
Conc. (nM)	Calbi NB 1			Calbi NB 2
1000	1	1	1	1	1.08	1.12
200	0.645834	0.703254	0.6541	0.621762	0.7154	0.81
100	0.542	0.578	0.512	0.5563	0.5421	0.5012
40	0.27983	0.301542	0.2451	0.266964	0.3	0.278
8	0.0994919	0.106542	0.1	0.136179	0.145	0.21
1.6	0.0539141	0.042652	0.085	0.0325631	0.0875	0.152
0.32	0.0651606	0.065125	0.0942	0.0581341	0.0652	0.001
0.064	0.0501652	0.05012	0.002	0.105813	0.0421	0.0002
0	0	0	0	0	0	0

## Sheet: ED fig 1e
C.auris					S.cerevisiae
No NB	NB3	NB4	No GDP-M (inside)		No NB	No GDP-M (inside)	NB3	NB4
100.496	102.164	97.8946	5.30947		95.9	10.6	95.6	99.7
99.0077	99.0077	98.7743	5.29831		100.7	8.7	110.3	100.4
100.496	105.727	105.2	5.30947		106.5	4.6	108.6	96.7
105.3	98.45	99.5	7.85		97.6	9.5	107.4	106.5

## Sheet: ED fig 6a
	(e/e)		(e/e) +HyB		(e/NB3)		(e/NB3) +HyB		(e/NB4)		(e/NB4) + HyB
0	0.431	0.39	0.396	0.4	0.415	0.4	0.42	0.405	0.3935	0.4	0.416	0.39
3	0.43	0.405	0.405	0.385	0.435	0.405	0.43	0.475	0.41	0.41	0.4375	0.41
6	0.495	0.64	0.415	0.475	0.58	0.635	0.465	0.425	0.451	0.645	0.4205	0.41
10	0.715	0.83	0.495	0.64	0.685	0.815	0.515	0.56	0.7005	0.79	0.59	0.59
24	1.635	1.625	0.82	1.01	1.495	1.585	0.865	0.965	1.875	1.9	0.875	0.965
30	1.695	1.68	0.8225	1.005	1.51	1.61	0.925	1.035	1.875	1.69	0.86	0.995

[truncated: 6 more sheets: ED fig 6b, ED fig 6e, ED fig 6f, ED fig 6g, ED Fig 7a, ED Fig 7d]
